# Supplementary material for: Serum microRNA qPCR profiling and validation indicate upregulation of circulating miR-145-5p and miR-26a-5p in migraineurs
Source: J Headache Pain. 2024 Nov 18;25(1):198. doi: 10.1186/s10194-024-01908-x (PMC11571994; doi:10.1186/s10194-024-01908-x)
Supplement: Supplementary file 1 — Supplementary Material 1 [file 10194_2024_1908_MOESM1_ESM.xlsx]

## Sheet: PatientCharacteristicsScreening
	P01	P02	P03	P04	P05	P07	P08	P09	P10	P11	P13	P34	P18						No
Diagnosis	EM	EM	EM	EM	EM	EM	EMA	EMA	EMA	EM	CM	EM	EMA		EM	Episodic Migraine without aura			8
Age	44	46	37	31	32	43	58	49	50	33	24	25	63		EMA	Episodic Migraine with aura			4
Sex	M	F	F	F	F	F	F	F	F	F	M	F	F		CM	Chronic Migraine without aura			1
Medication (any)	No	Yes	No	No	No	Yes	No	No	No	Yes	No	No	Yes		F	Female			11
Pain medication	No	No	No	No	No	No	No	No	No	No	No	No	No		M	Male			2
Migraine prophylaxis	No	No	No	No	No	No	No	No	No	No	No	No	No		Age min				24
Ictal phase				Yes	Yes						Yes		Yes		Age max				63
															Age median				43
															Ictal phase				4
															Standard deviation age				11.6411
Note: for privacy reasons consequent numbers in this sections do not correspond to Patient ID from the section above.
Number of patients with comorbidities: 4
Details:				1	2	3	4	5
				Peripheral venous insufficiency	Euthyroid goiter with single nodule	Inactive thyroid nodules without goiter	atopic dermatitis	Thyroid insufficiency
				irritable bowel disease				Tricuspid valve insufficiency
				erosive gastritis				Aortic valve insufficiency
								Hypertension
								Peripheral venous insufficiency
Number of patients using other medications:								Osteoarthritis
Details:				A	B	C	D	E
				Diosmin	Hormonal IUD	Oral contraception (combined pill)		bisoprolol
								levothyroxine

## Sheet: PatientCharacteristicsValidatio
No	1	2	3	4	5	6	7	8	9	10	11	12	13	14	15	16	17	18	19	20	21	22	23	24	25	26
ID	16	17	19	20	22	25	28	32	33	35	36	38	40	27063	44	45	160823	*052*	53	54	56	5811	60	61	363	70
Diagnosis	EM	EMA	CM	EM	EM	EMA	CMA	CM	EMA	EM	EMA	EMA	CMA	EM	EMA	EMA	EMA	EM	EM	CM	EMA	EMA	EM	EM	EM	EM
Age	59	50	45	39	44	43	47	43	37	26	66	41	24	49	19	35	35	47	22	19	31	21	47	41	34	19
Sex	F	F	F	F	F	F	F	F	M	F	F	M	F	F	F	F	F	F	F	M	F	F	F	F	F	F
Ictal	No	No	No	No	No	No	No	No	No	No	Yes	No	No	Yes	No	No	No	Yes	No	No	Yes	No	No	No	Yes	No
Add. Info
				No			Note: for privacy reasons consequent numbers in this sections do not correspond to Patient ID from the section above.
EM	Episodic Migraine without aura			11			Number of patients with comorbidities:				8
EMA	Episodic Migraine with aura			10			Details:				1	2	3	4	5	6	7	8
CM	Chronic Migraine without aura			3							adjustment disorders	depression, unspecified	pollen allergy	thyroid insufficiency	thyroid insufficiency		primary ovarian insufficiency	fungi allergy
CMA	Chronic Migraine with aura			2							follicular ovarian cyst	pineal cyst	arachnoid cyst		hypercholesterolaemia
F	Female			23
M	Male			3
Age min				19
Age max				66			Number of patients using other medications:					0
Age median				40			Details:				A	B	C	D	E	F	G	H	I	J	K	L
Standard deviation				12.307							Mixtures of allergen extracts: cocksfoot, sweet tommy, perennial ryegrass, meadow-grass, timothy	escitalopram	oral contraception (combined pill)	oral contraception (does not remember the exact medication)	oral contraception (does not remember the exact medication)	Contraceptive patch	salicylamide	levothyroxine	Hormonal replacement therapy	oral contraception (combined pill)	oral contraception (combined pill)	oral contraception (combined pill)
Ictal phase				5								dydrogesterone			levothyroxine		ascorbic acid
																	rutoside
No	1	2	Cluster Headache
ID	24	51
Diagnosis	CH	CH
Age	71	43
Sex	M	M
Ictal	No	No
Add. Info
