# Supplementary material for: Serum microRNA qPCR profiling and validation indicate upregulation of circulating miR-145-5p and miR-26a-5p in migraineurs
Source: J Headache Pain. 2024 Nov 18;25(1):198. doi: 10.1186/s10194-024-01908-x (PMC11571994; doi:10.1186/s10194-024-01908-x)
Supplement: Supplementary file 2 — Supplementary Material 2 [file 10194_2024_1908_MOESM2_ESM.xlsx]

## Sheet: QC panel 96w - List
miRCURY LNA™ miRNA Focus PCR Panel Serum/plasma Focus miRNA Panel I Plate layout files for YAHS-106-1
96-well plate layout for Serum/plasma Focus miRNA PCR Panel, plate I
Assay types (required for data analysis in GenEx): GOI = gene of interest, Ref = candidate reference gene, Spike = RNA spike-in, IPC = interplate calibrator
miRname (human)	Order in 96 well (for sorting by row)	Order in 96 well (for sorting by column)	Panel plate position	microRNA target sequence	Corresponding LNA™ microRNA PCR primer set (Prod No)	Sample	Assay type	Comments
hsa-miR-652-3p	1	1	A01	AAUGGCGCCACUAGGGUUGUG	YP00204387	S1	GOI
UniSp3 IPC	2	9	A02		YP02119288	S1	IPC
hsa-miR-221-3p	3	17	A03	AGCUACAUUGUCUGCUGGGUUUC	YP00204532	S1	GOI
hsa-let-7f-5p	4	25	A04	UGAGGUAGUAGAUUGUAUAGUU	YP00204359	S1	GOI
hsa-miR-27b-3p	5	33	A05	UUCACAGUGGCUAAGUUCUGC	YP00205915	S1	GOI
hsa-miR-374b-5p	6	41	A06	AUAUAAUACAACCUGCUAAGUG	YP00204608	S1	GOI
hsa-miR-93-5p	7	49	A07	CAAAGUGCUGUUCGUGCAGGUAG	YP00204715	S1	GOI
hsa-miR-200a-3p	8	57	A08	UAACACUGUCUGGUAACGAUGU	YP00204707	S1	GOI
UniSp2	9	65	A09		YP00203950	S1	Spike
hsa-miR-484	10	73	A10	UCAGGCUCAGUCCCCUCCCGAU	YP00205636	S1	GOI
hsa-miR-181a-5p	11	81	A11	AACAUUCAACGCUGUCGGUGAGU	YP00206081	S1	GOI
hsa-miR-106a-5p	12	89	A12	AAAAGUGCUUACAGUGCAGGUAG	YP00204563	S1	GOI
hsa-miR-145-5p	13	2	B01	GUCCAGUUUUCCCAGGAAUCCCU	YP00204483	S1	GOI
UniSp3 IPC	14	10	B02		YP02119288	S1	IPC
hsa-miR-486-5p	15	18	B03	UCCUGUACUGAGCUGCCCCGAG	YP00204001	S1	GOI
hsa-miR-26a-5p	16	26	B04	UUCAAGUAAUCCAGGAUAGGCU	YP00206023	S1	GOI
hsa-miR-143-3p	17	34	B05	UGAGAUGAAGCACUGUAGCUC	YP00205992	S1	GOI
hsa-miR-30a-5p	18	42	B06	UGUAAACAUCCUCGACUGGAAG	YP00205695	S1	GOI
hsa-miR-222-3p	19	50	B07	AGCUACAUCUGGCUACUGGGU	YP00204551	S1	GOI
hsa-miR-342-3p	20	58	B08	UCUCACACAGAAAUCGCACCCGU	YP00205625	S1	GOI
UniSp4	21	66	B09		YP00203953	S1	Spike
hsa-miR-324-5p	22	74	B10	CGCAUCCCCUAGGGCAUUGGUGU	YP00204057	S1	GOI
hsa-miR-185-5p	23	82	B11	UGGAGAGAAAGGCAGUUCCUGA	YP00206037	S1	GOI
hsa-let-7e-5p	24	90	B12	UGAGGUAGGAGGUUGUAUAGUU	YP00205711	S1	GOI
hsa-miR-139-5p	25	3	C01	UCUACAGUGCACGUGUCUCCAGU	YP00205874	S1	GOI
UniSp3 IPC	26	11	C02		YP02119288	S1	IPC
hsa-miR-451a	27	19	C03	AAACCGUUACCAUUACUGAGUU	YP02119305	S1	GOI
hsa-let-7a-5p	28	27	C04	UGAGGUAGUAGGUUGUAUAGUU	YP00205727	S1	GOI
hsa-miR-128-3p	29	35	C05	UCACAGUGAACCGGUCUCUUU	YP00205995	S1	GOI
hsa-miR-125a-5p	30	43	C06	UCCCUGAGACCCUUUAACCUGUGA	YP00204339	S1	GOI
hsa-miR-485-3p	31	51	C07	GUCAUACACGGCUCUCCUCUCU	YP00206055	S1	GOI
hsa-let-7b-3p	32	59	C08	CUAUACAACCUACUGCCUUCCC	YP00205653	S1	GOI
UniSp5	33	67	C09		YP00203955	S1	Spike
hsa-miR-25-3p	34	75	C10	CAUUGCACUUGUCUCGGUCUGA	YP00204361	S1	GOI
hsa-miR-375	35	83	C11	UUUGUUCGUUCGGCUCGCGUGA	YP00204362	S1	GOI
hsa-miR-33a-5p	36	91	C12	GUGCAUUGUAGUUGCAUUGCA	YP00205690	S1	GOI
hsa-miR-16-5p	37	4	D01	UAGCAGCACGUAAAUAUUGGCG	YP00205702	S1	GOI
hsa-let-7b-5p	38	12	D02	UGAGGUAGUAGGUUGUGUGGUU	YP00204750	S1	GOI
hsa-miR-152-3p	39	20	D03	UCAGUGCAUGACAGAACUUGG	YP00204294	S1	GOI
hsa-miR-30c-5p	40	28	D04	UGUAAACAUCCUACACUCUCAGC	YP00204783	S1	GOI
hsa-miR-197-3p	41	36	D05	UUCACCACCUUCUCCACCCAGC	YP00204380	S1	GOI
hsa-miR-99b-5p	42	44	D06	CACCCGUAGAACCGACCUUGCG	YP00205983	S1	GOI
hsa-miR-30e-5p	43	52	D07	UGUAAACAUCCUUGACUGGAAG	YP00204714	S1	GOI
hsa-miR-146a-5p	44	60	D08	UGAGAACUGAAUUCCAUGGGUU	YP00204688	S1	GOI
cel-miR-39-3p	45	68	D09		YP00203952	S1	Spike
hsa-miR-424-5p	46	76	D10	CAGCAGCAAUUCAUGUUUUGAA	YP00204736	S1	GOI
UniSp6	47	84	D11		YP00203954	S1	Spike
hsa-miR-107	48	92	D12	AGCAGCAUUGUACAGGGCUAUCA	YP00204468	S1	GOI
hsa-miR-148b-3p	49	5	E01	UCAGUGCAUCACAGAACUUUGU	YP00204047	S1	GOI
hsa-miR-20a-5p	50	13	E02	UAAAGUGCUUAUAGUGCAGGUAG	YP00204292	S1	GOI
hsa-miR-17-5p	51	21	E03	CAAAGUGCUUACAGUGCAGGUAG	YP02119304	S1	GOI
hsa-miR-30d-5p	52	29	E04	UGUAAACAUCCCCGACUGGAAG	YP00206047	S1	GOI
hsa-miR-186-5p	53	37	E05	CAAAGAAUUCUCCUUUUGGGCU	YP00206053	S1	GOI
hsa-let-7i-5p	54	45	E06	UGAGGUAGUAGUUUGUGCUGUU	YP00204394	S1	GOI
hsa-miR-26b-5p	55	53	E07	UUCAAGUAAUUCAGGAUAGGU	YP00204172	S1	GOI
hsa-miR-34a-5p	56	61	E08	UGGCAGUGUCUUAGCUGGUUGU	YP00204486	S1	GOI
hsa-miR-320b	57	69	E09	AAAAGCUGGGUUGAGAGGGCAA	YP02119299	S1	GOI
hsa-miR-590-5p	58	77	E10	GAGCUUAUUCAUAAAAGUGCAG	YP00204222	S1	GOI
hsa-miR-191-5p	59	85	E11	CAACGGAAUCCCAAAAGCAGCUG	YP00204306	S1	GOI
hsa-miR-99a-5p	60	93	E12	AACCCGUAGAUCCGAUCUUGUG	YP00204521	S1	GOI
hsa-miR-301a-3p	61	6	F01	CAGUGCAAUAGUAUUGUCAAAGC	YP00205601	S1	GOI
hsa-miR-151a-5p	62	14	F02	UCGAGGAGCUCACAGUCUAGU	YP00204007	S1	GOI
hsa-miR-122-5p	63	22	F03	UGGAGUGUGACAAUGGUGUUUG	YP00205664	S1	GOI
hsa-miR-423-5p	64	30	F04	UGAGGGGCAGAGAGCGAGACUUU	YP00205624	S1	GOI
hsa-miR-101-3p	65	38	F05	UACAGUACUGUGAUAACUGAA	YP00204786	S1	GOI
hsa-miR-365a-3p	66	46	F06	UAAUGCCCCUAAAAAUCCUUAU	YP00204622	S1	GOI
hsa-miR-23a-3p	67	54	F07	AUCACAUUGCCAGGGAUUUCC	YP00204772	S1	GOI
hsa-miR-215-5p	68	62	F08	AUGACCUAUGAAUUGACAGAC	YP00204598	S1	GOI
hsa-miR-320a	69	70	F09	AAAAGCUGGGUUGAGAGGGCGA	YP00206042	S1	GOI
hsa-miR-338-3p	70	78	F10	UCCAGCAUCAGUGAUUUUGUUG	YP00204719	S1	GOI
hsa-miR-223-3p	71	86	F11	UGUCAGUUUGUCAAAUACCCCA	YP00205986	S1	GOI
hsa-miR-103a-3p	72	94	F12	AGCAGCAUUGUACAGGGCUAUGA	YP00204063	S1	GOI
hsa-miR-331-3p	73	7	G01	GCCCCUGGGCCUAUCCUAGAA	YP00206046	S1	GOI
hsa-miR-142-3p	74	15	G02	UGUAGUGUUUCCUACUUUAUGGA	YP00204291	S1	GOI
hsa-let-7d-3p	75	23	G03	CUAUACGACCUGCUGCCUUUCU	YP00205627	S1	GOI
hsa-miR-126-5p	76	31	G04	CAUUAUUACUUUUGGUACGCG	YP00206010	S1	GOI
hsa-miR-19a-3p	77	39	G05	UGUGCAAAUCUAUGCAAAACUGA	YP00205862	S1	GOI
hsa-miR-144-3p	78	47	G06	UACAGUAUAGAUGAUGUACU	YP00204754	S1	GOI
hsa-miR-126-3p	79	55	G07	UCGUACCGUGAGUAAUAAUGCG	YP00204227	S1	GOI
hsa-miR-148a-3p	80	63	G08	UCAGUGCACUACAGAACUUUGU	YP00205867	S1	GOI
hsa-miR-10b-5p	81	71	G09	UACCCUGUAGAACCGAAUUUGUG	YP00205637	S1	GOI
hsa-miR-195-5p	82	79	G10	UAGCAGCACAGAAAUAUUGGC	YP00205869	S1	GOI
hsa-miR-125b-5p	83	87	G11	UCCCUGAGACCCUAACUUGUGA	YP00205713	S1	GOI
hsa-miR-192-5p	84	95	G12	CUGACCUAUGAAUUGACAGCC	YP00204099	S1	GOI
hsa-miR-18b-5p	85	8	H01	UAAGGUGCAUCUAGUGCAGUUAG	YP00204084	S1	GOI
hsa-miR-335-5p	86	16	H02	UCAAGAGCAAUAACGAAAAAUGU	YP02119293	S1	GOI
hsa-miR-320d	87	24	H03	AAAAGCUGGGUUGAGAGGA	YP00205667	S1	GOI
hsa-let-7g-5p	88	32	H04	UGAGGUAGUAGUUUGUACAGUU	YP00204565	S1	GOI
hsa-miR-22-3p	89	40	H05	AAGCUGCCAGUUGAAGAACUGU	YP00204606	S1	GOI
hsa-miR-199a-3p	90	48	H06	ACAGUAGUCUGCACAUUGGUUA	YP00204536	S1	GOI
hsa-miR-19b-3p	91	56	H07	UGUGCAAAUCCAUGCAAAACUGA	YP00204450	S1	GOI
hsa-miR-29a-3p	92	64	H08	UAGCACCAUCUGAAAUCGGUUA	YP00204698	S1	GOI
hsa-miR-150-5p	93	72	H09	UCUCCCAACCCUUGUACCAGUG	YP00204660	S1	GOI
hsa-miR-30b-5p	94	80	H10	UGUAAACAUCCUACACUCAGCU	YP00204765	S1	GOI
hsa-miR-24-3p	95	88	H11	UGGCUCAGUUCAGCAGGAACAG	YP00204260	S1	GOI
Blank (H2O)	96	96	H12		Empty	S1
NOTICE TO PURCHASER: DISCLAIMER OF LICENSE No license is conveyed with the purchase of this product under any of US Patents Nos. 5,804,375, 5,994,056, 6,171,785, 5,538,848, 5,723,591, 5,876,930, 6,030,787, and 6,258,569, and corresponding patents outside the United States, or any other patents or patent applications, relating to the 5' Nuclease and dsDNA-Binding Dye Processes. For further informa…

## Sheet: QC panel 96w - Layout
Serum/plasma Focus microRNA PCR Panel II, 96-well plate layout
	1	2	3	4	5	6	7	8	9	10	11	12
A	hsa-miR-652-3p	UniSp3 IPC	hsa-miR-221-3p	hsa-let-7f-5p	hsa-miR-27b-3p	hsa-miR-374b-5p	hsa-miR-93-5p	hsa-miR-200a-3p	UniSp2	hsa-miR-484	hsa-miR-181a-5p	hsa-miR-106a-5p
B	hsa-miR-145-5p	UniSp3 IPC	hsa-miR-486-5p	hsa-miR-26a-5p	hsa-miR-143-3p	hsa-miR-30a-5p	hsa-miR-222-3p	hsa-miR-342-3p	UniSp4	hsa-miR-324-5p	hsa-miR-185-5p	hsa-let-7e-5p
C	hsa-miR-139-5p	UniSp3 IPC	hsa-miR-451a	hsa-let-7a-5p	hsa-miR-128-3p	hsa-miR-125a-5p	hsa-miR-485-3p	hsa-let-7b-3p	UniSp5	hsa-miR-25-3p	hsa-miR-375	hsa-miR-33a-5p
D	hsa-miR-16-5p	hsa-let-7b-5p	hsa-miR-152-3p	hsa-miR-30c-5p	hsa-miR-197-3p	hsa-miR-99b-5p	hsa-miR-30e-5p	hsa-miR-146a-5p	cel-miR-39-3p	hsa-miR-424-5p	UniSp6	hsa-miR-107
E	hsa-miR-148b-3p	hsa-miR-20a-5p	hsa-miR-17-5p	hsa-miR-30d-5p	hsa-miR-186-5p	hsa-let-7i-5p	hsa-miR-26b-5p	hsa-miR-34a-5p	hsa-miR-320b	hsa-miR-590-5p	hsa-miR-191-5p	hsa-miR-99a-5p
F	hsa-miR-301a-3p	hsa-miR-151a-5p	hsa-miR-122-5p	hsa-miR-423-5p	hsa-miR-101-3p	hsa-miR-365a-3p	hsa-miR-23a-3p	hsa-miR-215-5p	hsa-miR-320a	hsa-miR-338-3p	hsa-miR-223-3p	hsa-miR-103a-3p
G	hsa-miR-331-3p	hsa-miR-142-3p	hsa-let-7d-3p	hsa-miR-126-5p	hsa-miR-19a-3p	hsa-miR-144-3p	hsa-miR-126-3p	hsa-miR-148a-3p	hsa-miR-10b-5p	hsa-miR-195-5p	hsa-miR-125b-5p	hsa-miR-192-5p
H	hsa-miR-18b-5p	hsa-miR-335-5p	hsa-miR-320d	hsa-let-7g-5p	hsa-miR-22-3p	hsa-miR-199a-3p	hsa-miR-19b-3p	hsa-miR-29a-3p	hsa-miR-150-5p	hsa-miR-30b-5p	hsa-miR-24-3p	Blank (H2O)

## Sheet: Changes from previous 96w pl I
Assay changes from serum/plasma Panel V3
New design
miRname (human)	Corresponding LNA™ microRNA PCR primer set (Prod No)	Changes
hsa-miR-451a	YP02119305	Redesigned assay
hsa-miR-17-5p	YP02119304	Redesigned assay
hsa-miR-320b	YP02119299	Redesigned assay
hsa-miR-335-5p	YP02119293	Redesigned assay

## Sheet: Serum panel 96w pl II - List
miRCURY LNA™ miRNA Focus PCR Panel Serum/plasma Focus miRNA Panel II Plate layout files for YAHS-106-2
96-well plate layout for Serum/plasma Focus miRNA PCR Panel, plate II
Assay types (required for data analysis in GenEx): GOI = gene of interest, Ref = candidate reference gene, Spike = RNA spike-in, IPC = interplate calibrator
miRname (human)	Order in 96 well (for sorting by row)	Order in 96 well (for sorting by column)	Panel plate position	microRNA target sequence	Corresponding LNA™ microRNA PCR primer set (Prod No)	Sample	Assay type	Comments
hsa-miR-502-3p	1	1	A01	AAUGCACCUGGGCAAGGAUUCA	YP00204043	S1	GOI
hsa-miR-339-3p	2	9	A02	UGAGCGCCUCGACGACAGAGCCG	YP00204160	S1	GOI
hsa-miR-409-3p	3	17	A03	GAAUGUUGCUCGGUGAACCCCU	YP00204358	S1	GOI
hsa-miR-154-5p	4	25	A04	UAGGUUAUCCGUGUUGCCUUCG	YP00204518	S1	GOI
hsa-miR-155-5p	5	33	A05	UUAAUGCUAAUCGUGAUAGGGGU	YP00204308	S1	GOI
hsa-miR-140-3p	6	41	A06	UACCACAGGGUAGAACCACGG	YP00204304	S1	GOI
hsa-miR-92b-3p	7	49	A07	UAUUGCACUCGUCCCGGCCUCC	YP00204384	S1	GOI
hsa-miR-505-3p	8	57	A08	CGUCAACACUUGCUGGUUUCCU	YP00204214	S1	GOI
hsa-miR-23b-3p	9	65	A09	AUCACAUUGCCAGGGAUUACC	YP00204790	S1	GOI
hsa-miR-141-3p	10	73	A10	UAACACUGUCUGGUAAAGAUGG	YP00204504	S1	GOI
hsa-miR-361-5p	11	81	A11	UUAUCAGAAUCUCCAGGGGUAC	YP00206054	S1	GOI
hsa-miR-27a-3p	12	89	A12	UUCACAGUGGCUAAGUUCCGC	YP00206038	S1	GOI
hsa-miR-1	13	2	B01	UGGAAUGUAAAGAAGUAUGUAU	YP00204344	S1	GOI
hsa-miR-382-5p	14	10	B02	GAAGUUGUUCGUGGUGGAUUCG	YP00204169	S1	GOI
hsa-miR-32-5p	15	18	B03	UAUUGCACAUUACUAAGUUGCA	YP00204792	S1	GOI
hsa-miR-133b	16	26	B04	UUUGGUCCCCUUCAACCAGCUA	YP00206058	S1	GOI
hsa-let-7d-5p	17	34	B05	AGAGGUAGUAGGUUGCAUAGUU	YP00204124	S1	GOI
hsa-miR-133a-3p	18	42	B06	UUUGGUCCCCUUCAACCAGCUG	YP00204788	S1	GOI
hsa-miR-20b-5p	19	50	B07	CAAAGUGCUCAUAGUGCAGGUAG	YP00204755	S1	GOI
hsa-miR-106b-5p	20	58	B08	UAAAGUGCUGACAGUGCAGAU	YP00205884	S1	GOI
hsa-miR-328-3p	21	66	B09	CUGGCCCUCUCUGCCCUUCCGU	YP00204364	S1	GOI
hsa-miR-532-3p	22	74	B10	CCUCCCACACCCAAGGCUUGCA	YP00204003	S1	GOI
hsa-miR-15a-5p	23	82	B11	UAGCAGCACAUAAUGGUUUGUG	YP00204066	S1	GOI
hsa-miR-532-5p	24	90	B12	CAUGCCUUGAGUGUAGGACCGU	YP00204221	S1	GOI
hsa-miR-194-5p	25	3	C01	UGUAACAGCAACUCCAUGUGGA	YP00204080	S1	GOI
hsa-miR-660-5p	26	11	C02	UACCCAUUGCAUAUCGGAGUUG	YP00205911	S1	GOI
hsa-miR-574-3p	27	19	C03	CACGCUCAUGCACACACCCACA	YP00206011	S1	GOI
hsa-miR-320c	28	27	C04	AAAAGCUGGGUUGAGAGGGU	YP00205706	S1	GOI
hsa-miR-130a-3p	29	35	C05	CAGUGCAAUGUUAAAAGGGCAU	YP00204658	S1	GOI
hsa-miR-28-5p	30	43	C06	AAGGAGCUCACAGUCUAUUGAG	YP00204322	S1	GOI
hsa-miR-497-5p	31	51	C07	CAGCAGCACACUGUGGUUUGU	YP00204354	S1	GOI
hsa-miR-425-3p	32	59	C08	AUCGGGAAUGUCGUGUCCGCCC	YP00204038	S1	GOI
hsa-miR-132-3p	33	67	C09	UAACAGUCUACAGCCAUGGUCG	YP00206035	S1	GOI
hsa-let-7c-5p	34	75	C10	UGAGGUAGUAGGUUGUAUGGUU	YP00204767	S1	GOI
hsa-miR-18a-5p	35	83	C11	UAAGGUGCAUCUAGUGCAGAUAG	YP00204207	S1	GOI
hsa-miR-29b-3p	36	91	C12	UAGCACCAUUUGAAAUCAGUGUU	YP00204679	S1	GOI
hsa-miR-136-5p	37	4	D01	ACUCCAUUUGUUUUGAUGAUGGA	YP00204779	S1	GOI
hsa-miR-1260a	38	12	D02	AUCCCACCUCUGCCACCA	YP00205892	S1	GOI
UniSp3 IPC	39	20	D03		YP02119288	S1	IPC
hsa-miR-15b-3p	40	28	D04	CGAAUCAUUAUUUGCUGCUCUA	YP00205898	S1	GOI
hsa-miR-142-5p	41	36	D05	CAUAAAGUAGAAAGCACUACU	YP00204722	S1	GOI
hsa-miR-100-5p	42	44	D06	AACCCGUAGAUCCGAACUUGUG	YP00205689	S1	GOI
hsa-miR-326	43	52	D07	CCUCUGGGCCCUUCCUCCAG	YP00204512	S1	GOI
hsa-miR-362-3p	44	60	D08	AACACACCUAUUCAAGGAUUCA	YP00205612	S1	GOI
hsa-miR-421	45	68	D09	AUCAACAGACAUUAAUUGGGCGC	YP00204603	S1	GOI
hsa-miR-223-5p	46	76	D10	CGUGUAUUUGACAAGCUGAGUU	YP00204529	S1	GOI
hsa-miR-146b-5p	47	84	D11	UGAGAACUGAAUUCCAUAGGCU	YP00204553	S1	GOI
hsa-miR-205-5p	48	92	D12	UCCUUCAUUCCACCGGAGUCUG	YP00204487	S1	GOI
hsa-miR-339-5p	49	5	E01	UCCCUGUCCUCCAGGAGCUCACG	YP00206007	S1	GOI
Blank (H2O)	50	13	E02		Empty	S1
UniSp3 IPC	51	21	E03		YP02119288	S1	IPC
mmu-miR-378a-3p	52	29	E04	ACUGGACUUGGAGUCAGAAGG	YP0205946	S1	GOI
hsa-miR-425-5p	53	37	E05	AAUGACACGAUCACUCCCGUUGA	YP00204337	S1	GOI
hsa-miR-454-3p	54	45	E06	UAGUGCAAUAUUGCUUAUAGGGU	YP00205663	S1	GOI
hsa-miR-874-3p	55	53	E07	CUGCCCUGGCCCGAGGGACCGA	YP00204761	S1	GOI
hsa-miR-193a-5p	56	61	E08	UGGGUCUUUGCGGGCGAGAUGA	YP00204665	S1	GOI
hsa-miR-885-5p	57	69	E09	UCCAUUACACUACCCUGCCUCU	YP00204473	S1	GOI
hsa-miR-127-3p	58	77	E10	UCGGAUCCGUCUGAGCUUGGCU	YP00204048	S1	GOI
hsa-miR-208a-3p	59	85	E11	AUAAGACGAGCAAAAAGCUUGU	YP00205619	S1	GOI
hsa-miR-16-2-3p	60	93	E12	CCAAUAUUACUGUGCUGCUUUA	YP00204309	S1	GOI
hsa-miR-140-5p	61	6	F01	CAGUGGUUUUACCCUAUGGUAG	YP00204540	S1	GOI
hsa-miR-130b-3p	62	14	F02	CAGUGCAAUGAUGAAAGGGCAU	YP00204317	S1	GOI
UniSp3 IPC	63	22	F03		YP02119288	S1	IPC
hsa-miR-629-5p	64	30	F04	UGGGUUUACGUUGGGAGAACU	YP00204370	S1	GOI
hsa-miR-200c-3p	65	38	F05	UAAUACUGCCGGGUAAUGAUGGA	YP00204482	S1	GOI
hsa-miR-501-3p	66	46	F06	AAUGCACCCGGGCAAGGAUUCU	YP00204178	S1	GOI
hsa-miR-423-3p	67	54	F07	AGCUCGGUCUGAGGCCCCUCAGU	YP00204488	S1	GOI
hsa-miR-376a-3p	68	62	F08	AUCAUAGAGGAAAAUCCACGU	YP00204508	S1	GOI
hsa-miR-22-5p	69	70	F09	AGUUCUUCAGUGGCAAGCUUUA	YP00204255	S1	GOI
hsa-miR-2110	70	78	F10	UUGGGGAAACGGCCGCUGAGUG	YP00204328	S1	GOI
hsa-miR-376c-3p	71	86	F11	AACAUAGAGGAAAUUCCACGU	YP00204442	S1	GOI
hsa-miR-93-3p	72	94	F12	ACUGCUGAGCUAGCACUUCCCG	YP00204470	S1	GOI
hsa-miR-144-5p	73	7	G01	GGAUAUCAUCAUAUACUGUAAG	YP00204670	S1	GOI
hsa-miR-210-3p	74	15	G02	CUGUGCGUGUGACAGCGGCUGA	YP00204333	S1	GOI
hsa-miR-199a-5p	75	23	G03	CCCAGUGUUCAGACUACCUGUUC	YP00204494	S1	GOI
hsa-miR-766-3p	76	31	G04	ACUCCAGCCCCACAGCCUCAGC	YP00204499	S1	GOI
hsa-miR-584-5p	77	39	G05	UUAUGGUUUGCCUGGGACUGAG	YP00204568	S1	GOI
hsa-miR-92a-3p	78	47	G06	UAUUGCACUUGUCCCGGCCUGU	YP00204258	S1	GOI
hsa-miR-363-3p	79	55	G07	AAUUGCACGGUAUCCAUCUGUA	YP00204726	S1	GOI
hsa-miR-374a-5p	80	63	G08	UUAUAAUACAACCUGAUAAGUG	YP00204758	S1	GOI
hsa-miR-483-5p	81	71	G09	AAGACGGGAGGAAAGAAGGGAG	YP00205693	S1	GOI
hsa-miR-7-1-3p	82	79	G10	CAACAAAUCACAGUCUGCCAUA	YP00205888	S1	GOI
hsa-miR-877-5p	83	87	G11	GUAGAGGAGAUGGCGCAGGG	YP00205626	S1	GOI
hsa-miR-151a-3p	84	95	G12	CUAGACUGAAGCUCCUUGAGG	YP00204576	S1	GOI
hsa-miR-28-3p	85	8	H01	CACUAGAUUGUGAGCUCCUGGA	YP00204119	S1	GOI
hsa-miR-324-3p	86	16	H02	ACUGCCCCAGGUGCUGCUGG	YP00204303	S1	GOI
hsa-miR-136-3p	87	24	H03	CAUCAUCGUCUCAAAUGAGUCU	YP00205503	S1	GOI
hsa-miR-15b-5p	88	32	H04	UAGCAGCACAUCAUGGUUUACA	YP00204243	S1	GOI
hsa-miR-106b-3p	89	40	H05	CCGCACUGUGGGUACUUGCUGC	YP00204020	S1	GOI
hsa-miR-29c-3p	90	48	H06	UAGCACCAUUUGAAAUCGGUUA	YP00204729	S1	GOI
hsa-miR-335-3p	91	56	H07	UUUUUCAUUAUUGCUCCUGACC	YP00205613	S1	GOI
hsa-miR-21-5p	92	64	H08	UAGCUUAUCAGACUGAUGUUGA	YP00204230	S1	GOI
hsa-miR-30e-3p	93	72	H09	CUUUCAGUCGGAUGUUUACAGC	YP00204410	S1	GOI
hsa-miR-543	94	80	H10	AAACAUUCGCGGUGCACUUCUU	YP00204447	S1	GOI
hsa-miR-7-5p	95	88	H11	UGGAAGACUAGUGAUUUUGUUGU	YP00205877	S1	GOI
hsa-miR-495-3p	96	96	H12	AAACAAACAUGGUGCACUUCUU	YP00206015	S1	GOI
NOTICE TO PURCHASER: DISCLAIMER OF LICENSE No license is conveyed with the purchase of this product under any of US Patents Nos. 5,804,375, 5,994,056, 6,171,785, 5,538,848, 5,723,591, 5,876,930, 6,030,787, and 6,258,569, and corresponding patents outside the United States, or any other patents or patent applications, relating to the 5' Nuclease and dsDNA-Binding Dye Processes. For further informa…

## Sheet: Serum panel 96w pl II - Layout
Serum/plasma Focus microRNA PCR Panel II, 96-well plate layout
	1	2	3	4	5	6	7	8	9	10	11	12
A	hsa-miR-502-3p	hsa-miR-339-3p	hsa-miR-409-3p	hsa-miR-154-5p	hsa-miR-155-5p	hsa-miR-140-3p	hsa-miR-92b-3p	hsa-miR-505-3p	hsa-miR-23b-3p	hsa-miR-141-3p	hsa-miR-361-5p	hsa-miR-27a-3p
B	hsa-miR-1	hsa-miR-382-5p	hsa-miR-32-5p	hsa-miR-133b	hsa-let-7d-5p	hsa-miR-133a-3p	hsa-miR-20b-5p	hsa-miR-106b-5p	hsa-miR-328-3p	hsa-miR-532-3p	hsa-miR-15a-5p	hsa-miR-532-5p
C	hsa-miR-194-5p	hsa-miR-660-5p	hsa-miR-574-3p	hsa-miR-320c	hsa-miR-130a-3p	hsa-miR-28-5p	hsa-miR-497-5p	hsa-miR-425-3p	hsa-miR-132-3p	hsa-let-7c-5p	hsa-miR-18a-5p	hsa-miR-29b-3p
D	hsa-miR-136-5p	hsa-miR-1260a	UniSp3 IPC	hsa-miR-15b-3p	hsa-miR-142-5p	hsa-miR-100-5p	hsa-miR-326	hsa-miR-362-3p	hsa-miR-421	hsa-miR-223-5p	hsa-miR-146b-5p	hsa-miR-205-5p
E	hsa-miR-339-5p	Blank (H2O)	UniSp3 IPC	mmu-miR-378a-3p	hsa-miR-425-5p	hsa-miR-454-3p	hsa-miR-874-3p	hsa-miR-193a-5p	hsa-miR-885-5p	hsa-miR-127-3p	hsa-miR-208a-3p	hsa-miR-16-2-3p
F	hsa-miR-140-5p	hsa-miR-130b-3p	UniSp3 IPC	hsa-miR-629-5p	hsa-miR-200c-3p	hsa-miR-501-3p	hsa-miR-423-3p	hsa-miR-376a-3p	hsa-miR-22-5p	hsa-miR-2110	hsa-miR-376c-3p	hsa-miR-93-3p
G	hsa-miR-144-5p	hsa-miR-210-3p	hsa-miR-199a-5p	hsa-miR-766-3p	hsa-miR-584-5p	hsa-miR-92a-3p	hsa-miR-363-3p	hsa-miR-374a-5p	hsa-miR-483-5p	hsa-miR-7-1-3p	hsa-miR-877-5p	hsa-miR-151a-3p
H	hsa-miR-28-3p	hsa-miR-324-3p	hsa-miR-136-3p	hsa-miR-15b-5p	hsa-miR-106b-3p	hsa-miR-29c-3p	hsa-miR-335-3p	hsa-miR-21-5p	hsa-miR-30e-3p	hsa-miR-543	hsa-miR-7-5p	hsa-miR-495-3p

## Sheet: Changes from previous 96w pl II
Assay changes from Serum/plasma Focus microRNA PCR Panel V3
New design
miRname (human)	Corresponding LNA™ microRNA PCR primer set (Prod No)	Changes
mmu-miR-378a-3p	YP0205946	Redesigned assay
