# Supplementary material for: Serum microRNA qPCR profiling and validation indicate upregulation of circulating miR-145-5p and miR-26a-5p in migraineurs
Source: J Headache Pain. 2024 Nov 18;25(1):198. doi: 10.1186/s10194-024-01908-x (PMC11571994; doi:10.1186/s10194-024-01908-x)
Supplement: Supplementary file 3 — Supplementary Material 3 [file 10194_2024_1908_MOESM3_ESM.xlsx]

## Sheet: Screening_Raw_Cq
Position	Mature ID	P01	P02	P03	P04	P05	P07	P08	P09	P10	P11	P13	P34	P18	K01	K03	K04	K05	K18(06)	K07	K08	K09	K10	K11	K13	K02(30)	K34(27)
1_A01	hsa-miR-652-3p	32.1	32.19	34.1	33.3	33.88	32.68	32.47	35.45	36.23	34.99	33.27	36.6	36.86	38	32.42	32.01	32.65	32.32	32.22	32.31	35.64	35.7	36.44	38	37.22	37.14
1_A03	hsa-miR-221-3p	31.88	31.24	33.29	32.76	32.38	31.59	32.06	34.75	33.71	32.9	31.58	34.27	34.08	38	34.59	32.95	33.09	31.44	32.03	34.28	33.11	33.27	34.45	36.06	34.83	35.41
1_A04	hsa-let-7f-5p	34.25	33.51	35.67	34.44	34.39	33.75	34.69	38	38	37.6	35.64	37.41	38	38	32.65	33.93	34.81	34.29	33.33	33.65	36.54	38	38	38	34.49	36.66
1_A05	hsa-miR-27b-3p	27.71	28.04	28.11	28.89	29.15	28.12	28.71	32.39	32.05	32.05	30.72	34.72	33.67	35.7	28.68	28.82	28.58	27.76	28.71	28.67	31.28	32.29	32.8	35.74	34.08	34.04
1_A06	hsa-miR-374b-5p	30.19	30.3	30.36	31.29	31.25	30.73	31.15	36.27	35.13	34.27	32.62	37.47	35.77	38	30.19	30.43	30.69	30.44	30.5	30.5	34.87	34.78	36	38	35.5	36.42
1_A07	hsa-miR-93-5p	29.05	29.24	29.4	30.06	30	30.27	30.18	32.87	32.15	31.91	30.09	33.67	33.45	33.93	28.81	28.36	29.23	28.66	28.15	27.89	31.43	32.97	32.9	36.54	33.41	32.89
1_A08	hsa-miR-200a-3p	38	36.13	38	38	38	38	38	38	38	38	38	38	38	38	38	38	38	38	38	38	36.4	38	38	38	38	38
1_A10	hsa-miR-484	30.26	30.63	30.45	30.97	31.08	30.79	30.78	34.65	34.74	34.18	31.8	36.63	35.15	34.37	29.64	29.69	30.77	29.6	29.72	29.24	34.27	34.84	36.38	36.15	35.41	35.51
1_A11	hsa-miR-181a-5p	32.46	31.59	32.82	33.51	32.54	31.9	32.13	35.86	34.81	34.51	34.22	36.39	35.93	38	31	31.65	31.81	32.45	31.14	32.2	35.18	34.94	37.13	38	36.5	36.96
1_A12	hsa-miR-106a-5p	28.45	29.93	28.49	29.22	28.73	28.93	28.78	31.75	31.14	30.93	29.44	33.27	32.92	35.97	27.68	26.75	28.3	27.58	27.55	27.34	30.87	31.98	32.32	35.23	32.69	32.78
1_B01	hsa-miR-145-5p	30.17	29.9	29.98	31.77	30.74	31.2	31.18	35.47	34.82	34.38	33.6	36.63	34.3	38	30.76	31.43	30.78	30.3	30.78	31.24	33.67	35.09	37.11	37.3	36.84	36.38
1_B03	hsa-miR-486-5p	26.89	27.12	26.76	27.96	27.47	28.06	27.63	32.21	31.81	30.71	28.73	32.52	32.23	31.06	25.09	24.88	26.01	25.62	25.31	24.94	31.41	32.5	32.04	35.51	30.45	31.58
1_B04	hsa-miR-26a-5p	27.9	28.36	27.48	28.65	29.1	27.75	28.58	31.9	32.03	31.68	30.09	33.63	32.93	34.06	27.93	28.14	28.64	27.91	28.63	28.46	31.66	32.34	33.02	36.21	33.32	33.23
1_B05	hsa-miR-143-3p	31.6	32.03	31.83	33	32.4	33.43	32.2	35.74	34.13	34.84	33	35.37	33.95	38	34.36	33.26	32.29	32.36	33.07	32.81	32.66	34.4	34.83	38	38	35.5
1_B06	hsa-miR-30a-5p	31.08	30.92	30.89	32.58	31.65	32.17	31.63	36.89	36.69	35.42	38	38	36.3	38	31.91	32.97	33.19	32.2	32.42	32.39	33.66	34.31	36.26	38	37.61	36.89
1_B07	hsa-miR-222-3p	31.46	30.61	32.22	32.45	31.3	31.62	31.94	35.82	36.04	34.77	33.47	35.38	35.94	37.48	31.22	30.92	31.31	31.1	30.6	31.32	32.95	34.51	35.07	36.88	36.31	36
1_B08	hsa-miR-342-3p	31.18	30.17	30.69	32.03	32.16	30.82	31.82	35.45	35.61	35.25	33.44	38	35.57	38	29.71	31.04	30.62	30.71	30.4	30.8	34.39	35.92	38	38	37.29	38
1_B10	hsa-miR-324-5p	33.75	34.1	34.35	34.65	34.79	34.9	34.48	38	37.72	37.63	34.81	37.89	37.3	38	33.37	33.41	34.22	34.33	34.24	34.73	38	37.97	38	38	38	38
1_B11	hsa-miR-185-5p	28.96	29.29	29.21	29.34	29.27	29.27	29.64	32.71	32.24	31.45	29.66	33.21	33.51	33.96	28.33	27.13	28.57	28.26	27.62	27.34	31.75	32.64	33.13	35.1	32.67	33.44
1_B12	hsa-let-7e-5p	32.01	33.07	31.94	33.39	33.05	32.4	33.05	35.76	36.85	35.24	34.27	37.52	36.18	38	31.4	31.41	32.57	32.54	31.66	31.96	35.77	38	35.58	38	36.2	35.9
1_C01	hsa-miR-139-5p	33.02	32.4	32.79	34.01	35	32.56	31.83	38	37.63	37.7	35.65	38	38	38	32.93	33.37	33.9	32.89	33.72	34.22	37.23	38	37.28	38	37.59	38
1_C03	hsa-miR-451a	23.45	23.84	23.77	24.14	23.57	24.55	23.64	26.45	25.96	24.89	22.65	26.46	26.35	27.1	21.88	21.21	22.42	22.04	21.98	21.57	24.86	26.18	25.52	28.85	25.29	26.29
1_C04	hsa-let-7a-5p	29.16	28.85	29.14	29.69	29.93	29	29.68	32.69	32.9	31.34	30.35	33.84	33.7	34.95	27.56	28.07	29.73	29.49	27.93	28.73	31.4	32.72	32.22	36.26	31.69	33.22
1_C05	hsa-miR-128-3p	35.22	38	35.24	35.19	34.45	36.61	36.41	38	36.91	38	35.38	38	37.4	38	35.21	33.69	35	33.64	34.39	34.89	35.95	38	38	38	38	38
1_C06	hsa-miR-125a-5p	31.89	31.89	31.63	32.17	32.9	31.59	31.99	35.97	35.29	36.04	33.56	38	36.96	37.55	31.83	33.34	31.79	31.48	32.53	32.89	35.61	37.46	38	38	38	38
1_C07	hsa-miR-485-3p	33.38	34.42	35.89	35.17	36.8	36.96	38	38	38	38	37.35	38	38	38	35.5	36.94	38	34.98	38	38	38	38	38	38	38	38
1_C08	hsa-let-7b-3p	34.79	35.01	36.13	35.58	35.45	34.86	35.26	38	38	38	38	38	38	37.18	33.58	36	35.02	36.09	34.89	34.23	38	37.81	38	38	38	38
1_C10	hsa-miR-25-3p	27.83	28.94	27.86	28.69	28.55	28.57	28.24	32.57	32.3	31.48	29.56	33.95	32.99	32.24	26.8	26.27	27.21	26.61	26.79	26.41	31.12	32.6	31.93	34.78	31.24	31.87
1_C11	hsa-miR-375-3p	34.92	32.76	33.42	35.87	35.83	36.42	32.56	37.59	38	38	37.76	38	38	38	33.2	35.42	36.11	34.59	33.5	35.33	35.4	34.25	38	38	37.73	38
1_C12	hsa-miR-33a-5p	35.47	38	34.93	34.39	34.66	34.91	34.8	34.43	35.73	34.82	33.53	36.6	36.19	38	38	35.06	38	35.08	34.51	36.12	33.69	34.85	34.83	36.47	38	38
1_D01	hsa-miR-16-5p	24.19	23.86	23.39	24.86	24.49	24.81	24.5	28.9	28.42	27.78	25.66	29.46	29.39	28.16	22.55	22.14	23.12	22.66	22.91	22.21	27.59	28.92	28.41	32.28	27.74	28.88
1_D02	hsa-let-7b-5p	29.05	28.99	29.25	29.81	29.55	29.97	29.47	33.75	32.72	31.95	30.35	33.76	33.72	33.84	27.83	27.53	28.98	28.33	28.2	27.74	31.87	33.69	32.9	38	32.3	33.27
1_D03	hsa-miR-152-3p	32.1	33.43	33.02	33.28	33.04	32.61	32.53	37.66	34.52	35.05	33.46	37.1	36	38	32.81	32.45	31.98	31.82	32.01	32.96	35.57	34.99	35.95	38	37.99	36.73
1_D04	hsa-miR-30c-5p	29.52	29.87	29.05	30.25	30.51	29.56	30.26	35.71	35.39	33.69	32.4	34.93	34.98	34.47	28.84	29.3	29.91	29.48	29.72	29.51	34.22	35.06	35.47	36.66	34.14	34.37
1_D05	hsa-miR-197-3p	31.19	33.18	31.7	32.76	33.27	32.39	32.72	37.46	37.58	37.3	35.2	37.11	38	38	32.6	33.04	32.47	31.9	33.22	32.75	34.97	37.12	37.34	38	38	37.38
1_D06	hsa-miR-99b-5p	33.36	32.58	33.35	34.62	35.26	33.51	34.6	38	38	37.26	35.65	38	38	37.12	34.12	33.89	33.31	33.24	35.04	35.25	38	38	38	38	38	38
1_D07	hsa-miR-30e-5p	30.14	29.98	30.19	30.79	31.05	30.86	30.63	34.56	34.9	32.83	31.04	33.87	34.38	36.25	29.51	29.47	29.79	29.53	29.86	29.58	31.63	32.71	33.7	36.74	33.65	34.12
1_D08	hsa-miR-146a-5p	30.54	32.22	31.91	31.52	31.64	31.31	32.2	34.58	36.04	34.41	32.61	34.85	35.28	38	30.74	31.28	31.47	30.31	30.51	31.17	33.38	34.37	33.98	36.34	35.02	35.86
1_D10	hsa-miR-424-5p	32.73	33.92	32.77	33.8	33.06	32.9	33.7	36.01	36.17	34.7	32.73	35.98	36.53	37.44	32.5	32.44	31.58	31.18	31.95	31.43	31.11	33.39	34.18	37.7	34.45	34.09
1_D12	hsa-miR-107	29.86	30.21	29.87	29.98	30.23	29.52	29.72	32.13	31.63	31.31	29.98	32.88	33.41	33.91	29.15	28.99	29.76	29.98	28.51	29.45	31.43	32.94	32.97	35.93	32.16	33.15
1_E01	hsa-miR-148b-3p	32.18	32.77	33.11	33.05	33.3	32.66	33.39	34.94	34.62	33.76	32.45	35.95	35.41	36.06	32.31	32.23	32.49	32.26	31.62	32.37	33.37	34.64	34.19	37.23	35.4	35.19
1_E02	hsa-miR-20a-5p	27.19	27.29	27.28	27.85	27.68	27.91	27.73	30.99	29.94	29.94	27.92	31.87	33.18	30.95	26.28	25.66	27.16	26.36	26.54	25.86	29.88	31.23	31.06	34.17	31.51	31.22
1_E03	hsa-miR-17-5p	28.22	28.62	28.67	29.05	28.79	29.12	28.57	31.6	31.34	30.92	29.07	32.39	32.74	32.17	27.55	26.72	28.2	27.51	27.67	27.08	31.28	32.21	32.44	36.16	32.51	32.73
1_E04	hsa-miR-30d-5p	28.85	29.07	28.95	30.02	30.16	29.29	30.25	34.06	34.12	32.82	31.69	36.65	34.76	33.86	29.21	29.11	29.64	29.05	29.4	29.21	33.06	33.75	34.04	36.03	36.16	34.87
1_E05	hsa-miR-186-5p	34.64	34.14	32.38	33.11	33.98	33.91	34.78	37.75	37.36	36.23	34.08	37.74	38	36.8	33.29	32.26	33.02	32.87	32.71	32.57	35.57	36.86	36.9	38	38	38
1_E06	hsa-let-7i-5p	30.34	32.05	30.85	31.47	31.22	31.37	30.87	33.32	32.67	32.15	30.77	33.76	33.93	34.63	29.52	29.32	30.19	29.76	29.17	29.3	31.89	34.15	32.79	36.14	33.12	33.69
1_E07	hsa-miR-26b-5p	28.91	28.76	29.14	29.49	29.55	29.37	29.42	33.55	33.76	32.03	30.54	33.5	33	33.18	28.36	27.71	29.04	29.15	28.2	28.25	31.41	33.72	33.59	38	32.95	34.13
1_E08	hsa-miR-34a-5p	35.03	38	38	38	36.61	38	35.57	38	38	37.17	37.03	38	37.35	38	38	38	36.67	38	38	38	35.22	36.54	38	38	38	37.02
1_E09	hsa-miR-320b	30.53	33.07	30.32	31.55	31.97	30.83	31.35	35.18	35.38	35.18	32.76	35.77	36.46	36.56	29.49	29.64	29.96	29.61	29.75	29.93	35.15	34.05	34.92	36.18	35.51	37.42
1_E10	hsa-miR-590-5p	31.59	32.43	32.1	31.95	32.34	32.58	33.01	37.98	36.68	35.78	33.6	38	36.69	36.95	30.75	30.82	30.64	31.11	31.18	30.87	34.67	36.14	36.18	38	38	36.67
1_E11	hsa-miR-191-5p	28.72	29.18	28.34	29.52	29.9	28.77	29.36	34.03	33.05	32.04	30.68	34.31	33.87	33.81	28.74	28.48	28.98	28.14	28.75	28.76	31.28	33.61	34.29	37.95	32.9	34.85
1_E12	hsa-miR-99a-5p	33.22	34.16	34.72	34.46	33.96	34.45	33.58	38	35.37	35.1	35.84	38	36.3	38	33.74	34.82	35.2	35.03	34.41	34.45	34.91	35.18	38	38	38	38
1_F01	hsa-miR-301a-3p	32.76	32.59	32.92	33.45	33.83	32.68	34.08	36.85	37.77	35.93	34.65	37.51	38	37.26	32.34	31.5	33.3	33.1	32.3	32.17	35.91	36.76	38	38	38	38
1_F02	hsa-miR-151a-5p	30.01	30.2	31.45	31.29	31.52	30.57	31.16	35.41	34.22	33.63	32.35	35.57	36.98	38	30.41	30.99	31.55	30.48	31.1	30.78	34.99	35.25	35.05	38	35.33	37.55
1_F03	hsa-miR-122-5p	30.96	30.05	31.38	33.69	30.33	31.5	30.39	35.58	32.53	32.08	33.32	38	34.22	38	32.62	33.37	36.68	33.2	32.74	32.47	31.78	32.01	34.38	38	34.31	33.77
1_F04	hsa-miR-423-5p	32.61	33.54	33.84	33.17	33.49	32.94	33.28	37.42	35.73	36.2	33.31	36.68	35.95	37.91	31.98	32.34	32.97	31.94	31.11	32.08	34.18	34.88	35.88	37.7	35.33	35.66
1_F05	hsa-miR-101-3p	28.92	29.48	28.49	29.65	29.21	29.52	28.96	32.59	32.67	31.52	29.72	33.2	32.99	32.46	28.13	27.03	28.14	28.01	27.69	27.88	30.96	31.99	31.84	35.08	32.78	32.8
1_F06	hsa-miR-365a-3p	35.58	34.19	35.8	38	38	35.58	38	38	38	38	38	38	38	38	35.55	35.58	38	38	37.27	38	35.49	38	38	38	38	38
1_F07	hsa-miR-23a-3p	26.38	26.97	26.76	27.56	28.25	26.84	27.5	31.44	31.83	31.08	29.58	32.72	32.29	33.48	27.06	27.51	27.13	26.16	27.46	27.83	29.67	30.62	32.05	33.84	32.03	32.2
1_F08	hsa-miR-215-5p	32.61	31.77	31.52	33.32	32.22	33	33.14	36.79	35.89	34.61	33.99	38	36.28	35.98	31.68	31.46	32.09	31.57	32.4	31.32	34.69	35.86	36.06	38	36.56	36.9
1_F09	hsa-miR-320a-3p	28.65	31.01	28.64	29.85	29.85	29.38	29.34	33.54	33.09	32.9	30.8	35.37	33.68	34.23	27.89	27.63	28.11	27.75	27.87	28.03	32.53	32.71	33.44	36.16	33.74	34.44
1_F10	hsa-miR-338-3p	38	35.54	36.56	36.68	38	37.16	34.57	37.85	34.96	35.82	34.83	38	36.29	38	38	35.46	35.02	34.42	34.48	35.79	32.04	34.78	38	38	37.25	38
1_F11	hsa-miR-223-3p	24.25	24.3	24.11	25.08	25.52	24.36	24.75	29.2	28.02	28.58	27.54	29.84	29.52	31.28	24.37	24.61	23.99	23.17	25.21	24.9	25.92	28.65	30.27	31.96	28.78	28.95
1_F12	hsa-miR-103a-3p	29.24	29.35	29.4	30.18	30.09	28.95	29.44	31.78	31.29	30.87	29.82	32.74	32.47	37.39	28.87	28.7	29.9	29.5	28.33	28.73	31.09	32.27	32.73	35.82	32.3	32.78
1_G01	hsa-miR-331-3p	33.94	33.08	35.29	34.64	36.34	33.58	33.53	36.79	35.99	36.03	34.9	38	38	38	34.82	33.89	35.15	34.82	33.83	34.32	38	35.81	36.97	38	38	38
1_G02	hsa-miR-142-3p	27.2	27.3	27.43	27.47	27.77	27.24	27.4	29.3	29.01	28.69	27.39	30.87	30.63	32.64	27.05	26.94	27.57	27.78	26.5	27.48	27.86	29.45	29.62	32.13	31.14	31.4
1_G03	hsa-let-7d-3p	32.09	32.37	33.31	32.5	33.57	32.25	33.32	36.64	35.68	35.62	34.95	38	37.48	38	31.46	32.41	32.89	32.1	32.03	32.19	35	35.91	36.37	38	36.46	36.58
1_G04	hsa-miR-126-5p	28.76	29.49	28.91	30.18	30.47	29.39	29.36	35.17	34.62	33.41	32.01	35.28	34.86	35.98	29.29	29.37	29.47	29.01	29.9	29.67	33.6	34.35	34.33	38	33.85	34.81
1_G05	hsa-miR-19a-3p	26.12	27.13	25.67	26.71	26.54	26.7	27.29	30.84	31.81	29.34	27.22	30.74	30.42	29.7	25.04	24.41	25.36	25.17	25.24	24.71	28.9	29.77	29.87	32.15	30.36	30.92
1_G06	hsa-miR-144-3p	28.7	28.94	28.38	28.8	28.54	29.56	28.92	29.55	29.73	28.54	26.43	29.26	29.88	30.5	27.05	26.08	27.95	27.69	26.9	27.51	27.82	30.11	29	32.4	29.99	29.94
1_G07	hsa-miR-126-3p	26.15	26.31	26.15	27.29	27.77	26.73	27.09	31.36	31.23	30.65	28.97	32.62	31.86	33.15	26.58	26.76	26.8	26.61	26.92	27.21	30.96	31.32	31.63	35.41	32.48	32.44
1_G08	hsa-miR-148a-3p	31.69	33.81	32.36	32.45	31.53	32.44	31.82	35.24	34.53	33.43	31.98	35.47	35.8	38	31.47	31.13	31.16	30.55	31.52	31.21	31.21	32.96	34.2	37.48	34.43	33.49
1_G09	hsa-miR-10b-5p	32.17	33.6	32.48	33.78	32.95	33.02	32.5	35.75	38	36.46	36.23	38	36.64	38	32.27	32.93	33.36	33.22	32.24	33.67	35.22	35.37	37.99	38	38	38
1_G10	hsa-miR-195-5p	33.36	34.01	34.15	38	34.16	35.28	33.01	38	38	38	38	38	38	38	35.73	35.79	38	34.37	38	35	37.44	38	38	38	38	38
1_G11	hsa-miR-125b-5p	31.49	31.75	31.91	32.65	32.64	33.37	31.94	38	34.64	36.12	35.02	36.35	35.19	38	32.41	34.4	34.45	33.51	33.05	33.02	33.89	34.95	37.55	38	37.35	37.24
1_G12	hsa-miR-192-5p	32.21	32.03	31.37	33	32.23	32.4	32.39	36.32	33.91	34.1	33.87	38	37.45	37.28	31.31	31.02	31.82	31.7	31.25	30.78	33.72	34.7	36.67	38	37.06	35.7
1_H01	hsa-miR-18b-5p	32.72	33.23	33.6	33.08	34.18	33.09	33.9	35.97	36.92	35.93	34.11	38	36.6	37.91	32.49	31.67	33.16	32.78	32.32	32.13	36.55	36.79	36.92	38	38	36.03
1_H02	hsa-miR-335-5p	33.29	34.36	36.38	35.85	34.61	34.01	34.43	38	38	37.57	35.18	37.07	38	38	33.47	33.46	33.99	33.63	33.54	33.82	36.46	37.8	38	38	38	37.6
1_H03	hsa-miR-320d	32.24	33.93	32.88	33.53	33.66	32.77	33.44	36.52	38	36.18	34.46	38	38	37.69	32.18	31.64	32.29	32.03	31.86	32.24	34.91	34.75	36.15	38	37.97	37.21
1_H04	hsa-let-7g-5p	29.84	30.19	30.46	30.49	30.35	30.37	30.42	34.19	34.06	32.19	30.86	33.74	34.32	36.82	28.45	28.25	29.68	29.38	29.13	28.97	31.76	34.14	33.22	36.77	32.65	33.46
1_H05	hsa-miR-22-3p	31.36	32.17	32.11	32.29	32.57	31.98	32.37	34.48	36.45	31.94	30.45	34.4	33.25	38	30.95	30.56	31.48	31.8	30.98	31.08	31.21	31.11	32.15	34.6	33.63	33.11
1_H06	hsa-miR-199a-3p	30.47	31.17	31.62	31.86	32.44	30.81	32.28	34.3	37.93	33.02	31.76	35.3	34.06	38	31.83	31.65	32.02	31.54	31.12	31.87	32.86	33.38	34.13	38	35.17	34.39
1_H07	hsa-miR-19b-3p	26.33	26.78	26.35	27.15	27.39	27.15	27.8	31.35	32.42	30.06	27.8	30.98	31.04	30.35	25.45	24.89	25.91	25.46	25.67	25.3	29.69	30.72	30.48	32.45	30.68	30.87
1_H08	hsa-miR-29a-3p	31.46	32.03	31.39	32.07	31.75	32.02	31.51	35.19	33.74	33.85	33.05	35.04	34.01	36.28	31.01	31.08	31.53	31.24	30.86	31.1	31.7	32.83	33.73	37.21	34.61	36.41
1_H09	hsa-miR-150-5p	30.29	30.05	29.25	29.99	30.52	29.91	29.94	33.47	33.44	33.14	31.93	35.73	34.33	36.52	27.66	28.29	29.11	29.21	28.03	28.7	32.41	34.44	34.46	38	35.27	35.62
1_H10	hsa-miR-30b-5p	29.18	28.94	28.88	29.67	30.35	29.29	30.34	34.25	33.38	32.32	31.44	34.14	35.27	32.99	28.25	28.42	29.49	28.94	29.26	29	32.93	34.01	34.42	36.18	33.28	34.13
1_H11	hsa-miR-24-3p	27.85	28.03	28.63	29.08	29.52	28.18	28.61	32.14	31.55	31.88	30.77	33.91	33.11	36.23	28.31	28.23	28.24	27.49	28.14	28.44	30.68	32.27	33.23	34.89	33.2	33.65
2_A01	hsa-miR-502-3p	36.04	34.84	35.91	35.56	35.42	38	35.33	38	37.72	38	35.72	38	38	38	37.01	36.28	37.15	34.87	35.38	35.33	37.17	37.81	38	38	36.61	38
2_A02	hsa-miR-339-3p	34.98	34.59	34.66	35.91	36.44	35.43	34.9	38	38	38	37.01	38	37.92	38	35.08	35.06	35.65	36.34	34.44	34.9	38	38	38	38	38	38
2_A03	hsa-miR-409-3p	32.24	34.83	36.6	35	38	34.13	38	38	38	38	35.66	38	38	38	36.76	34.77	35.93	36.1	35.8	38	38	38	38	38	38	38
2_A04	hsa-miR-154-5p	35.39	36.84	35.67	38	38	34.85	38	38	38	38	36.1	38	38	38	35.26	38	36.96	38	36	38	38	38	38	38	38	38
2_A05	hsa-miR-155-5p	36.58	34.61	36.09	37.05	34.85	36.65	36.09	38	38	38	36.42	38	38	38	34.6	35.36	36.78	36.38	36.76	36.09	38	38	38	38	38	38
2_A06	hsa-miR-140-3p	30.14	30.18	31.12	30.66	31.52	30.7	28.82	34.52	34.42	34.1	31.44	34.88	34.58	34.3	28.86	28.5	29.5	28.61	29.41	28.82	32.71	34.4	34.66	36.3	35.45	34.95
2_A07	hsa-miR-92b-3p	38	34.99	36.44	36.63	35.08	35.79	36.04	36.98	38	37.84	37.68	38	38	38	34.91	35.35	36.02	34.31	34.26	36.04	38	38	38	38	38	38
2_A08	hsa-miR-505-3p	34.06	32.87	35.11	34.3	34.02	33.47	34.27	38	36.88	38	38	38	38	38	35.1	34.21	34.32	32.78	34.65	34.27	35.12	36.95	38	38	38	37.51
2_A09	hsa-miR-23b-3p	27.9	28.5	29.59	28.94	29.34	27.96	29.43	32.68	32.82	32.38	30.95	34.25	33.12	35.24	27.56	28.92	28.84	27.76	29.19	29.43	30.92	32.35	33.43	36.36	34.26	33.86
2_A10	hsa-miR-141-3p	35.28	34.59	33.78	35.83	38	35.69	38	37.39	38	38	38	38	38	38	35.71	36.82	38	34.4	35.44	38	34.33	34.84	38	38	38	38
2_A11	hsa-miR-361-5p	33.06	32.25	34.23	32.74	33.65	32.22	32.56	35.66	34.99	35.31	35.56	38	38	38	31.76	31.69	32.46	30.96	32.32	32.56	33.99	36.42	36.21	38	38	38
2_A12	hsa-miR-27a-3p	27.48	27.87	28.74	28.6	29.15	27.49	28.37	31.94	31.28	31.34	29.93	33.16	31.97	34.15	28.31	28.25	28.11	26.97	28.36	28.37	30.17	31.14	32.36	34.1	34.25	32.96
2_B01	hsa-miR-1-3p	33.94	35.6	38	34.8	33.64	35.69	38	38	38	38	37.57	37.51	38	38	38	33.6	35.46	38	38	38	38	37.91	38	38	38	38
2_B02	hsa-miR-382-5p	33.42	33.52	37.05	35.43	36.88	34.57	36.94	38	38	37.84	36.85	38	37.19	38	34.59	34.18	35.99	34.27	34.59	36.94	38	38	38	38	38	38
2_B03	hsa-miR-32-5p	33.96	33.42	34.65	33.65	33.37	34.04	31.73	34.64	35.07	33.75	32.34	34.06	34.19	36.91	32.42	31.73	32.23	32.48	31.62	31.73	32.1	34.91	34.63	38	35.74	34.96
2_B04	hsa-miR-133b	34.67	36.14	36	38	37.25	35.71	36.49	38	38	38	36.93	38	38	38	38	34.57	38	35.82	38	36.49	38	38	38	38	38	38
2_B05	hsa-let-7d-5p	31.43	30.82	32.88	31.18	31.83	30.91	30.74	34.48	34.65	33.27	32.33	35.94	34.19	38	29.9	30.27	31.67	31.37	30.16	30.74	33.76	34.49	34.79	38	34.18	35.21
2_B06	hsa-miR-133a-3p	35.63	36.68	38	36.54	38	35.12	38	36.42	38	38	35.79	38	38	38	38	38	38	36.54	35.58	38	38	38	38	38	38	38
2_B07	hsa-miR-20b-5p	36.73	38	38	36.92	34.7	36.45	34.93	37.33	38	38	36.91	38	38	38	33.9	34.57	36.42	35.31	35.32	34.93	37.2	38	38	38	38	38
2_B08	hsa-miR-106b-5p	29.82	29.9	31.54	30.26	30.07	30.12	28.13	32.63	31.76	31.96	29.67	33.05	32.7	33.42	28.65	27.69	29.24	28.31	28.91	28.13	30.65	33.09	33.04	35.63	33.53	32.53
2_B09	hsa-miR-328-3p	32.49	33.17	34.01	33.2	35.13	33.23	33.89	36.81	38	38	35.94	38	38	36.67	33.16	33.7	38	32.09	33.18	33.89	36.25	37.22	38	38	38	36.99
2_B10	hsa-miR-532-3p	33.62	34.67	37.13	35.28	34.37	34.43	35.65	38	38	37.21	35.67	36.57	37.15	38	33.5	32.75	34.79	32.8	33.43	35.65	37.48	36.72	38	38	38	38
2_B11	hsa-miR-15a-5p	29.48	29.72	30.96	29.74	29.49	30.12	28.11	31.54	31.61	30.66	28.82	31.68	31.35	32.66	28.26	27.88	29.24	28.46	27.76	28.11	29.04	31.46	31.44	34.93	31.55	31.38
2_B12	hsa-miR-532-5p	33.27	33.7	38	34.32	33.95	35	32.48	37.81	38	37.66	34.63	37.36	38	38	33.53	31.87	33.5	33.11	33.07	32.48	35.26	38	36.92	38	37.99	36.95
2_C01	hsa-miR-194-5p	32.7	31.72	32.49	33.61	32.13	32.29	30.69	36.14	35.66	34.99	33.44	37.19	35.84	38	30.46	30.75	31.63	32.03	30.97	30.69	33.57	34.31	37.22	38	35.99	35.43
2_C02	hsa-miR-660-5p	32.37	33.53	35.16	34.48	33.11	34.32	32.02	38	34.68	35.25	33.3	36.81	36.3	38	32.84	31.87	32.93	31.96	32.25	32.02	33.19	34.61	36.53	38	37.65	35.08
2_C03	hsa-miR-574-3p	34.31	35.41	36.7	36.18	35.72	34.75	35.22	38	38	38	37.71	38	38	38	34.86	36	35.62	34.78	38	35.22	38	38	38	38	38	38
2_C04	hsa-miR-320c	31.41	30.86	32.22	31.75	32.24	31.31	30.13	36.25	36.86	34.09	32.8	37.34	34.55	36.06	29.89	29.81	30.3	29.69	30.04	30.13	34.11	34.02	35.79	37.98	36.24	34.96
2_C05	hsa-miR-130a-3p	31.89	32.4	33.99	32.97	32.76	32.69	31.11	33.35	34.74	33.09	31.43	34.45	33.29	35.66	30.72	30.78	31.05	30.8	30.9	31.11	33.34	33.88	34.12	36.68	35.76	35.32
2_C06	hsa-miR-28-5p	33.29	34.12	34.86	33.52	34.56	32.54	34.74	35.17	34.95	37.12	36.99	36.24	37.07	38	33.13	34.55	33.54	34.31	33.44	34.74	36.44	37.11	38	37.97	38	38
2_C07	hsa-miR-497-5p	36.96	35.7	36.8	38	38	38	38	37.82	37.51	36.84	36.82	38	38	38	38	38	38	38	38	38	34.69	34.87	38	38	38	38
2_C08	hsa-miR-425-3p	33.94	34.45	33.99	33.54	36.06	33.99	33.16	38	36.83	36.93	35.19	37.93	38	38	33.69	33.64	33.73	32.57	33.48	33.16	38	36.51	36.8	38	38	38
2_C09	hsa-miR-132-3p	34.54	34.38	35.65	37.21	38	34.77	34.79	38	38	38	38	38	38	38	34.9	34.15	34.59	34.81	35.85	34.79	37.43	37.35	38	38	38	38
2_C10	hsa-let-7c-5p	30.66	30.63	31.94	30.88	31.23	30.35	30.76	34.11	34.62	33.32	32.49	35.36	34.84	36.64	29.62	29.81	31.46	30.74	30.24	30.76	32.84	38	35.17	38	34.57	34.24
2_C11	hsa-miR-18a-5p	32.56	32.21	33.49	33.03	32.78	32.67	31.38	36.79	35.23	34.6	32.67	35.89	35.85	36.64	31.94	31.39	32.99	31.15	31.48	31.38	34.68	35.64	35.25	38	36.2	35.23
2_C12	hsa-miR-29b-3p	34.21	34.66	36.46	34.99	34.21	35.64	33.64	37.01	37.2	35.93	34.91	36.98	36.01	38	33.81	33.44	34.05	33.28	33.63	33.64	33.4	37.29	36.2	38	38	37.07
2_D01	hsa-miR-136-5p	34.62	34.98	36.8	36.73	34.98	38	36.76	36.89	36.86	35.74	35.49	38	36.33	38	34.94	37.16	35.94	38	35.38	36.76	38	37.48	38	38	38	38
2_D02	hsa-miR-1260a	32.71	32.99	33.43	33.08	34.09	32.67	32.2	37.1	36.54	36.77	35.4	37.61	34.8	38	32.29	31.82	32.64	32.31	32.38	32.2	35.8	35.06	36.9	36.12	38	36.18
2_D04	hsa-miR-15b-3p	32.36	32.92	33.36	33.6	32.94	33.01	31.19	36.19	36.93	37.14	33.8	38	38	38	31.94	31.49	32.69	31.26	31.71	31.19	34.82	37.57	36.44	38	38	35.56
2_D05	hsa-miR-142-5p	30.45	30.4	32.32	30.86	31.49	30.51	31.17	31.44	32.46	31.83	29.94	33.2	32.42	36.97	30.16	30.77	30.99	30.02	30.96	31.17	29.94	32.01	32.39	35.91	33.81	33.06
2_D06	hsa-miR-100-5p	35.19	34.47	36.94	35.54	35.59	35.45	34.07	36.48	38	36.78	38	38	38	38	35.13	36.22	35.99	34.79	34.69	34.07	35.5	37.15	37.44	38	38	37.06
2_D07	hsa-miR-326	34.73	35.9	38	35.31	35.64	38	36.78	37.28	37.51	36.98	35.22	37.13	36.13	38	36.03	38	36.76	34.8	36.78	36.78	35.76	35.54	37.03	38	38	38
2_D08	hsa-miR-362-3p	35.16	35.68	38	38	36.67	38	35.65	38	36.83	38	37.99	38	37.92	38	33.77	35.44	35.11	38	35.82	35.65	35.7	37.37	37.35	38	38	38
2_D09	hsa-miR-421	33.73	35	38	38	38	34.74	34.56	38	38	38	37.07	38	38	38	34.59	34.48	34.79	34.94	34.42	34.56	36.87	38	38	38	38	38
2_D10	hsa-miR-223-5p	33.8	33.72	36.01	35.05	35.79	34.94	34.84	38	38	38	37.17	38	38	38	34.81	34.69	34.14	33.41	38	34.84	34.85	37.41	38	38	38	36.87
2_D11	hsa-miR-146b-5p	33.48	32.62	35.04	33.99	33.67	32.83	32.78	37.6	36.68	35.97	34.78	37.09	36.47	38	33.06	32.6	33.47	32.32	33.15	32.78	34.92	37.45	37.35	38	38	38
2_D12	hsa-miR-205-5p	34.97	35.12	32.79	35.79	34.98	35.58	34.7	38	38	38	37.62	38	38	38	36.18	38	36.03	38	36.64	34.7	33.75	34.12	38	37.32	38	38
2_E01	hsa-miR-339-5p	32.53	33.43	35.5	33.12	33.77	33.1	33.21	35.68	36.89	35.28	34.24	38	35.89	38	32.92	33.81	34.66	32.54	33.03	33.21	37.67	37.16	37.97	38	38	38
2_E04	hsa-miR-378a-3p	33.06	33.44	34.8	34.29	35.65	33.5	33.23	37.44	38	37.6	36.13	38	37.09	38	33.25	32.88	32.87	32.66	33.44	33.23	34.54	35.58	37.22	38	38	38
2_E05	hsa-miR-425-5p	31	30.99	32.96	32.12	32.39	31.35	30.61	34.07	33.84	33.54	31.06	34.22	33.31	38	30.52	29.59	31.67	30.13	30.38	30.61	32.74	34.28	35.25	36.37	34.75	33.79
2_E06	hsa-miR-454-3p	33.25	33.16	35.78	33.72	33.68	33.88	31.37	38	37.35	36.6	35.21	36.57	38	38	31.94	31.55	33.43	33.35	32.08	31.37	35.18	38	38	38	38	37.2
2_E07	hsa-miR-874-3p	37.09	38	38	38	37.11	36.94	38	38	38	38	37.15	38	37.43	38	37.02	38	37.07	38	37.16	38	37.66	38	38	38	38	38
2_E08	hsa-miR-193a-5p	35.05	36.42	35.72	36.64	34.02	35	34.85	38	38	38	36.67	38	37.09	38	36.55	35.06	33.55	33.55	34.36	34.85	35.08	38	37.26	38	38	37.14
2_E09	hsa-miR-885-5p	33.96	35.35	38	36.47	33.88	35.6	33.33	38	38	36.52	38	38	37.46	38	38	35.5	38	35.12	35.65	33.33	37.16	38	38	38	38	35.64
2_E10	hsa-miR-127-3p	35.69	36.54	38	35.79	35.45	36.03	38	38	38	38	37.39	38	38	38	37.32	38	37.42	38	36.47	38	38	38	38	38	38	38
2_E11	hsa-miR-208a-3p	38	38	38	38	38	38	38	38	38	38	38	38	38	38	36.46	35.31	38	38	38	38	38	38	38	38	38	38
2_E12	hsa-miR-16-2-3p	33.62	33.54	34.49	33.63	33.81	34.76	31.86	38	36.62	36.23	33.76	37.97	38	38	32.46	31.92	33.37	32.28	32.7	31.86	35.71	37.17	36.04	38	37.41	36.06
2_F01	hsa-miR-140-5p	33.87	33.24	34.47	34.86	34.04	33.36	33.45	35.77	35.53	36.91	34.06	38	36.08	36.75	32.88	33.25	33.4	32.48	34.45	33.45	33.98	35.32	36.86	38	38	38
2_F02	hsa-miR-130b-3p	35.43	35.55	35.45	35.26	35.43	37.17	34.27	37.17	37.95	36.61	34.78	37.08	36.62	38	33.85	33.89	33.73	33.35	34.48	34.27	35.74	36.81	38	37.26	38	37.58
2_F04	hsa-miR-629-5p	35.64	38	38	38	36.58	38	34.77	38	38	38	37.01	38	38	38	35.52	33.92	34.96	33.98	35.45	34.77	38	38	38	38	38	38
2_F05	hsa-miR-200c-3p	35.72	34.3	33.41	34.67	35.79	35.81	36.8	38	38	38	36.66	38	38	38	35.83	38	36.2	34.93	34.83	36.8	36.69	36.75	38	38	38	38
2_F06	hsa-miR-501-3p	35.62	36.64	38	38	36.77	37.49	38	38	38	38	37.11	38	38	38	35.53	38	38	38	35.84	38	38	38	38	38	38	38
2_F07	hsa-miR-423-3p	32.87	32.37	34.84	33.1	32.83	32.81	32.98	35.61	36.78	34.72	33.67	36.73	36.06	38	33.49	32.54	33.44	32.25	32.48	32.98	35.89	35.37	36.72	36.73	37.07	36.4
2_F08	hsa-miR-376a-3p	30.91	31.56	32.67	32.36	34.1	32.75	35.67	36.08	36.14	33.8	33.99	37.19	37.37	38	32.26	32.26	32.91	32.21	33.18	35.67	37.13	36.57	38	38	38	38
2_F09	hsa-miR-22-5p	38	38	38	38	38	38	38	38	38	37	36.07	37.48	38	38	36.9	38	36.82	38	38	38	34.95	37.6	36.62	38	38	38
2_F10	hsa-miR-2110	36.77	35.4	36.74	38	35.61	36.83	34.85	38	38	38	37.46	38	38	36.78	33.93	35.29	35.78	34.34	35.2	34.85	38	38	38	38	38	38
2_F11	hsa-miR-376c-3p	30.72	31.32	32.37	32.47	32.06	31.96	34.75	35.25	35.18	33.9	34.36	38	36.55	38	32.12	32.89	33.82	31.3	33.06	34.75	38	36.86	37.55	38	37.76	38
2_F12	hsa-miR-93-3p	34.49	34.98	35.27	38	36.67	33.88	33.03	38	37.29	37.53	36.9	38	38	38	33.81	33.93	34.11	33.95	34.44	33.03	38	38	38	38	38	38
2_G01	hsa-miR-144-5p	33.49	31.6	31.54	32.28	32.06	32.56	31.38	36.19	34.87	35.15	33.69	36.76	36.24	35.31	29.26	29.12	31.4	31.89	29.45	31.38	33.4	38	35.04	38	34.44	34.56
2_G02	hsa-miR-210-3p	34.71	35.62	38	35.66	36.7	37.22	33.52	38	37.99	37.28	35.55	36.99	38	38	34.67	33.39	35.02	34.59	33.26	33.52	38	36.06	38	38	38	38
2_G03	hsa-miR-199a-5p	33.37	34.24	34.76	35.43	36.64	32.9	38	35.47	35.3	33.99	33.27	36.88	34.87	38	35.31	33.93	34.39	38	34.48	38	35.98	34.86	35.98	37.96	38	35.6
2_G04	hsa-miR-766-3p	33.12	33.33	35.56	34.16	34.8	32.85	33.85	38	38	36.19	35.07	36.51	37.25	38	33.18	34.16	34.24	32.79	34.24	33.85	37.77	37.2	38	38	38	37.23
2_G05	hsa-miR-584-5p	33.52	32.91	35.35	33.7	35.84	33.16	32.72	38	38	38	35.82	38	38	38	33.42	33.54	33.2	33.26	32.58	32.72	38	38	38	38	38	38
2_G06	hsa-miR-92a-3p	26.69	26.93	28.83	27.7	27.53	27.69	25.34	31.43	31.33	30.24	27.94	31.87	30.31	31.35	25.5	25.4	26.73	25.62	25.6	25.34	30	30.81	31	33.62	30.54	30.81
2_G07	hsa-miR-363-3p	32.8	32.69	35.87	32.97	32.29	33.5	30.84	37.47	38	34.81	33	36.2	34.92	35.91	31.97	30.75	32.19	32.23	31.33	30.84	34.3	37.05	35.15	38	34.97	35.58
2_G08	hsa-miR-374a-5p	28.9	29	29.66	29.61	29.93	29.28	28.46	33.64	33.51	32.9	31.02	34.43	33.92	32.63	28.09	28.45	29.36	28.76	28.61	28.46	32.01	34.2	35.43	38	33.46	33.88
2_G09	hsa-miR-483-5p	38	38	38	38	38	36.87	36.32	38	38	38	37.91	38	38	36.76	38	38	38	35.38	38	36.32	38	38	38	38	38	38
2_G10	hsa-miR-7-1-3p	35.66	34.73	38	38	36.22	38	35.88	38	38	37.79	38	38	38	38	35.29	38	35.69	34.77	36.9	35.88	38	38	38	38	38	38
2_G11	hsa-miR-877-5p	36.08	35.88	38	38	36.99	36.75	36.58	38	38	38	38	38	38	38	38	35.29	35.12	35.35	35.98	36.58	38	38	38	38	38	38
2_G12	hsa-miR-151a-3p	31.41	31.37	31.86	33.65	32.55	31.21	31.58	36.27	34.9	34.73	34.82	37.78	36.1	37.07	31.39	31.56	32.2	30.53	32.18	31.58	35.96	36.38	37.02	38	38	38
2_H01	hsa-miR-28-3p	34.28	33.13	33.59	34.27	35.36	32.87	33.63	37.19	36.54	36.24	36.46	37.52	38	38	33.16	33.97	34.92	32.67	34.77	33.63	36.41	37.32	38	38	38	38
2_H02	hsa-miR-324-3p	35.28	35.02	35.34	36.07	36.16	35.31	32.87	37.08	35.54	35.8	34.24	37.64	38	38	33.56	33.28	35.31	33.57	33.7	32.87	36.17	37.38	37.5	38	37.44	38
2_H03	hsa-miR-136-3p	35.86	36.94	38	38	38	36.95	38	38	38	36.87	37.4	38	38	38	38	38	36.86	36.82	38	38	38	38	38	38	38	38
2_H04	hsa-miR-15b-5p	29.02	29.01	30.41	29.33	29.65	29.07	28.3	32.31	31.8	31.04	29.81	32.97	32.09	34.24	28.07	27.93	29.3	28.55	28.3	28.3	30.58	32.33	32.32	36.1	32.06	31.85
2_H05	hsa-miR-106b-3p	34.3	34.72	36.04	34.94	38	34.7	35.21	38	38	38	38	38	38	38	34.75	36.74	35.93	34.79	37.17	35.21	38	38	38	38	38	38
2_H06	hsa-miR-29c-3p	29.8	30.04	32.96	30.55	30.39	30.67	29.23	33.59	35.77	32.96	31.36	34.01	32.44	36.58	29.25	30.34	30.47	30.02	29.09	29.23	30.84	32.1	32.94	37.03	34.72	32.96
2_H07	hsa-miR-335-3p	34.53	35.15	34.57	35.49	34.75	34.09	38	38	38	38	36.12	38	38	36.56	34.6	34	34.23	34.51	36.57	38	38	38	37.25	38	38	38
2_H08	hsa-miR-21-5p	26.57	27.11	27.7	27.34	27.6	26.62	27.26	30.83	30.24	29.8	28.53	31.38	30.54	33.45	27.06	27.09	27.3	26.33	27.04	27.26	27.99	29.75	30.39	33.12	32	30.71
2_H09	hsa-miR-30e-3p	33.37	33.41	34.99	34.56	33.46	33.23	33.87	37.53	36.35	37.24	36.16	38	37.71	38	32.89	33.79	34.17	33.38	33.29	33.87	35.38	38	38	38	38	37.7
2_H10	hsa-miR-543	34.71	34.3	38	38	36.92	38	38	38	37.53	37.12	38	38	38	38	38	38	38	36.84	38	38	38	38	38	38	38	38
2_H11	hsa-miR-7-5p	34.66	34.8	38	34.67	34.66	35.86	33.27	35.4	34.68	35.35	34.33	34.84	34.14	38	33.25	32.8	35.19	33.46	32.95	33.27	34.66	34.44	36.36	34.95	38	37.49
2_H12	hsa-miR-495-3p	33.97	34.5	35.85	35.26	36.25	34.59	38	37.35	38	36.77	34.9	38	37.23	38	35.74	30.37	35.65	36.44	36.43	38	38	38	37.43	38	38	38
All samples denoted "P" are migraine samples, all samples denoted "K" are control samples

## Sheet: Validation_Raw_Cq
	P16	P70	P17	P19	P22	P25	P28	P32	P33	P36	P27013	P40	P363	P5811	P20	P44	P60	P61	P160823	P35	P52	P53	P54	P56	P38	P45	K03	K35K	K47K	K50K	K18K	K21K	K31K	M41K	K66K	K59K	07K	P24	P51
miR-93	36.27	34.2	34.23	35.21	36.23	33.97	34.71	39.15	35.85	35.14	36.07	34.69	36.25	34.69	34.97	35.01	35.43	35.66	35.08	33.7	35.23	35.55	34.17	35.46	37.11	34.15	35.5	33.54	35.1	34.29	34.09	34.7	35.32	35.09	34.68	37.03	35.74	36.53	35.15
miR-93	34.84	35.13	34.15	35.23	37.47	33.86	34.85	37.42	36.95	35.77	35.68	34.81	36.43	34.43	34	35.04	35.41	35.46	34.29	34.39	34.81	34.13	34.26	35.25	35.73	34.12	37.14	33.16	34.84	35.57	33.77	35.01	35.21	35.35	35.24	35.2	34.86	36.07	34.59
miR-652-3p	37.18	39.03	35.75	39.05	37.61	36.07	36.24	36.17	38.43	37	45.37	36.59	36.37	36.49	35.14	35.81	36.61	36.01	35.03	34.23	36.42	35.47	34.86	37.51	36.1	35.98	38.89	35.39	36.97	35.43	35.34	35.85	36.01	35.44	36.82	36.85	36.46	36.37	36.75
miR-652-3p	36.8	39.1	35.32	37.59	40.29	36.25	37.09	38.07	38.07	36.36	38.12	35.63	38.02	35.98	35.5	36.74	35.69	35.38	35.7	35.07	37.56	35.65	34.55	35.21	37.04	36.98	38.42	35.4	35.9	37.84	35.77	35.06	36.88	35.25	35.22	37.49	35.87	36.04	37.08
miR-451	28.88	29.26	27.24	29.47	31.1	27	27.93	30.29	29.5	30.17	29.13	26.67	29.49	28.49	28.49	29.17	28.28	29.03	28.09	26.02	28.18	27.26	27.15	28.11	28.95	26.71	30.02	26.31	26.14	28.58	25.72	27.26	27.31	27.06	27.07	29.35	30.57	29.19	27.33
miR-451	28.67	29.16	27.06	29.35	31.1	27.08	27.91	30.17	29.6	30.09	29.06	26.72	29.27	28.84	28.52	29.2	28.33	29.05	28.02	25.93	28.51	27.39	27.15	28.11	29.11	26.61	30.4	25.74	26.17	28.35	26.34	28.11	27.2	27.14	27.22	29.44	30.53	29.18	27.24
miR-335-5p	37.76	37.9	37.2	38.69	39.33	38.46	36.67	39.57	38.18	38.44	37.73	38.39	38.71	37.44	37.65	39.1	37.79	39.29	36.91	39.33	38.42	38.25	36.19	38.78	37.09	38.55	37.74	36.45	36.26	35.59	37.15	37.48	38.3	36.11	37.12	36.69	41.38	38.67	37.63
miR-335-5p	38.8	38.7	36.85	39.24	37.72	38.63	36.48	37.66	38.48	39.32	37.25	38.71	39.3	37.4	38.11	37.96	37.65	39.07	37.08	38.75	38.23	39.36	36.87	38.13	37.64	37.65	37.96	37.06	37.64	35.9	38.07	37.87	38.53	35.23	36.7	37.07	39.05	38.46	38.03
miR-125a-5p	41.43	37.13	37.31	39.26	37.87	38.55	38.21	39.04	40.23	37.95	39.41	37.68	38.25	39.01	37.08	37.22	37.78	39.95	37.16	39.85	39.43	39	35.9	37.74	39.79	38.03	37.95	36.32	37.18	38.73	38.58	37.64	39.73	38.01	37.93	41.17	41.17	41.38	36.48
miR-125a-5p	39.9	38.01	36.91	40.27	40.73	38.14	38.06	40.13	41.28	38.6	39.35	37.56	39.22	39.12	36.22	37.76	39.14	39.26	36.57	38.18	39.34	38.56	35.79	38.41	39.01	38.61	39.71	37.22	37.39	37.93	39.09	38.33	41.21	39.49	37.49	40.27	40.27	41.35	37.53
miR-26a-5p	30.3	32.11	30.07	32.08	32.03	31.31	30.45	31.56	31.91	32.23	31.57	31.37	32.05	30.59	30.19	30.37	30.26	30.97	29.35	29.99	30.31	31.66	29.03	30.28	30.42	30.44	31.74	30.64	31.81	31.55	31.05	30.33	32.16	31.38	32.36	33.37	34.25	33.06	30.3
miR-26a-5p	30.79	31.93	30.04	32.08	31.74	31.4	30.25	32.26	31.98	32.22	31.74	31.39	32.07	30.59	30.14	30.37	30.25	30.96	29.39	29.96	30.7	31.26	28.87	30.25	30.31	30.49	33.44	30.72	31.5	31.57	32.4	29.89	32.07	31.18	32.63	33.32	34.25	32.64	30.48
miR-23a	39.39	40.13	36.91	40.81	40.19	37.91	38.2	38.12	38.96	41.29	38.21	39.86	39.12	36.52	36.51	37.71	37.92	39.18	36.86	37	38.76	39.1	36.46	37.75	37.9	37.27	38.21	39.05	39.66	36.85	38.36	38.03	39.07	36.69	37.56	37.68	38.99	38.58	38.28
miR-23a	39.23	38.84	36.67	39.09	40.56	39.33	37.62	40.14	38.94	39.07	38.05	41.25	39.08	38.33	36.88	38.31	38.17	37.78	36.19	37.2	39.13	39.68	37.23	38.03	37.91	37.47	39.54	38.25	37.84	37.34	37.75	37.06	37.21	36.12	36.91	38.14	39.35	39.29	37.55
miR-19b-3p	28.88	28.7	28.26	29.3	29.94	27.17	28.05	30.61	30.27	30.14	30.25	28.4	29.79	28.77	28.62	30.19	29.53	30.44	28.45	27.67	29.26	30.39	28.47	29.83	29.5	28.27	29.88	27.28	28.4	28.51	27.2	28.44	28.81	28.09	28.29	30.5	28.87	30.38	28.84
miR-19b-3p	28.79	28.51	28.56	28.99	29.93	26.51	28.41	30.27	30.31	29.99	30.25	28.34	30.04	28.58	28.77	29.63	29.31	30.38	28.42	27.62	29.38	29.4	28.63	29.89	29.39	27.89	29.99	27.28	28.26	28.39	27.19	28.29	28.81	28.04	28.11	30.6	28.78	30.34	28.74
miR-19a-3p	29.99	30.16	29.54	30.25	31.27	28.65	29.58	32.33	32.45	32.14	32.18	30.23	32.43	30.92	29.69	30.73	30.72	32.05	29.84	29.19	32.1	31.48	30.03	31.19	30.82	28.87	30.54	29.04	30.39	30.47	28.71	30.31	30.09	30.31	30.29	33.18	30.16	31.69	30.28
miR-19a-3p	30.07	30.15	29.73	30.34	31.09	28.67	29.49	31.02	32.51	32.26	32.01	30.09	32.51	30.9	29.61	30.8	30.91	32.16	29.86	29.15	33.01	31.58	30.14	31.34	31.12	29.13	30.43	28.69	30.17	30.65	28.15	30.49	29.5	30.23	30.9	33.1	30.09	31.65	30.29
miR-18a-5p	36.26	37.27	35.38	36.52	37.22	34.46	35.39	37.19	39.25	38.02	36.93	35.26	36.06	35.76	35.77	35.54	36.51	37.74	34.99	34.53	36.17	37.28	35.23	35.5	36.84	34.93	36.36	33.97	34.85	36.11	34.15	35.15	36.25	35.13	35.25	37.2	37.93	37.26	35.73
miR-18a-5p	37.13	37.06	35.37	35.51	37.17	34.55	35.18	38.05	38.75	36.97	37.38	35.34	36.12	35.53	36.34	36.09	35.51	37.19	34.98	34.59	36.78	36.77	34.86	35.97	36.09	35.34	36.46	34.27	35.49	35.57	34.55	35.14	35.36	35.74	35.69	38.5	37.32	38.31	35.92
miR-145	34.93	35.9	34.7	36.36	37.63	34.99	34.18	35.67	35.61	35.58	36.01	35.81	35.91	34.85	33.91	34.28	35.81	36.36	34.69	34.61	35.13	35.28	35.71	35.5	36.51	36.12	37.13	34.93	35.99	36.71	35.43	34.55	37.31	35.76	35.38	37.18	40.34	37.05	35.3
miR-145	35.24	35.63	34.75	36.49	36.81	35.2	33.7	35.66	35.8	36.09	35.77	36.34	35.35	34.76	33.87	33.94	35.61	36.24	34.44	35.16	36.58	35.65	35.32	35.48	36.41	35.87	38.27	35.32	36.34	36.31	35.67	35.1	38.09	36.06	35.07	36.92	39.4	36.05	35.37
miR-126-3p	30.31	29.69	29.88	30.55	31.56	30.71	29.98	31.18	31.51	31.57	31.08	30.12	30.79	29.84	29.24	30.5	30.26	31.16	28.7	29.43	30.34	31.22	28.9	30.11	30.61	30.23	30.69	29.88	30.17	29.9	29.29	30.04	31.16	29.36	30.35	32.27	31.17	32.09	29.84
miR-126-3p	30.29	29.69	29.4	30.78	31.42	30.41	29.63	30.86	31.28	31.2	31.05	30.11	31.24	29.44	29.35	29.99	30.17	31.04	28.64	29.49	29.96	31.16	28.9	30.28	30.61	30.35	30.11	29.79	30.22	29.79	29.23	29.73	31.05	29.44	30.54	32.03	31.08	32.02	30
miR-27b-3p	36.92	38.37	35.67	40.76	37.26	37.69	36.62	38.26	37.17	38.79	36.73	38.07	37.35	38.09	35.89	36.69	38.42	37.26	35.35	36.47	37.86	36.98	35.06	36.95	35.88	37.08	37.52	37.56	37.04	36.04	35.49	37.01	36.68	35.69	35.91	36.44	N/A	38.53	35.44
miR-27b-3p	36.29	38.01	36.25	37.66	36.68	37.11	37.1	38.01	37.96	38.76	38.07	38.06	39.24	36.42	35.43	37.18	36.69	38.26	36.17	36.75	37.33	36.73	34.85	38.09	37.29	36.86	36.41	37.84	37.52	36.15	37.02	37.64	38.04	34.56	35.56	38.24	N/A	39.28	36.75
miR-34a-5p	39.15	N/A	N/A	N/A	43.34	44.33	44.21	N/A	N/A	45.98	40.97	45.58	N/A	45.35	N/A	N/A	N/A	40.31	40.33	N/A	N/A	3.48	42.7	N/A	N/A	N/A	N/A	41.26	N/A	40.59	42.42	40.16	43.08	38.64	39.16	N/A	N/A	45.66	N/A
miR-34a-5p	40.5	N/A	38.59	N/A	N/A	44.43	N/A	N/A	N/A	N/A	N/A	41.76	N/A	41.31	39.09	38.44	39.59	N/A	41.09	44.46	43.75	N/A	40.29	N/A	41.44	N/A	N/A	45.15	N/A	39.09	44.85	39.68	44.3	37.5	N/A	N/A	N/A	N/A	43.25
H2O	N/A	N/A	N/A	N/A	N/A	N/A	N/A	N/A	N/A	N/A	N/A	N/A	N/A	N/A	N/A	N/A	N/A	N/A	N/A	N/A	N/A	N/A	N/A	N/A	N/A	N/A	N/A	N/A	N/A	N/A	N/A	N/A	N/A	N/A	N/A	N/A	N/A	N/A	N/A
H2O	N/A	N/A	N/A	N/A	N/A	N/A	N/A	N/A	N/A	N/A	N/A	N/A	N/A	N/A	N/A	N/A	N/A	N/A	N/A	N/A	N/A	N/A	N/A	N/A	N/A	N/A	N/A	N/A	N/A	N/A	N/A	N/A	N/A	N/A	N/A	N/A	N/A	N/A	N/A
	All samples denoted "P" are migraine samples, all samples denoted "K" at the end of the name are control samples
